# Supplementary material for: Egg ovotransferrin‐derived ACE inhibitory peptide IRW increases ACE2 but decreases proinflammatory genes expression in mesenteric artery of spontaneously hypertensive rats
Source: Mol Nutr Food Res. 2015 Jun 26;59(9):1735–44. doi: 10.1002/mnfr.201500050 (PMC5034750; doi:10.1002/mnfr.201500050)
Supplement: Supplementary file 2 — Table S2. [file MNFR-59-1735-s002.xlsx]

## Sheet: Kidney_DEgene
Ensembl_gene_ID	Gene Name	Symbol	logFC	LogMean	P	FDR	Expression
ENSRNOG00000008015	FBJ osteosarcoma oncogene	Fos	-1.88475	2.78261	4.75021e-07	0.00173425	Down-regulated
ENSRNOG00000019422	Early growth response 1	Egr1	-1.28623	5.15001	0.000109699	0.0316797	Down-regulated
ENSRNOG00000047988	Protein LOC100363408	RGD1565363	0.617805	6.73426	1.47256e-05	0.0116355	Up_regulated
ENSRNOG00000001338	4-hydroxyphenylpyruvate dioxygenase	Hpd	0.624237	9.7116	0.000164365	0.0367033	Up_regulated
ENSRNOG00000015335	Ribosomal protein L13	Rpl13	0.635151	6.8297	2.05644e-05	0.0150884	Up_regulated
ENSRNOG00000019551	Proteasome subunit, beta type 6	Psmb6	0.683309	6.33278	6.08906e-06	0.00645094	Up_regulated
ENSRNOG00000015333	Protein Bola2	Bola2	0.740543	6.89558	6.28012e-06	0.00645094	Up_regulated
ENSRNOG00000033057	Glyceraldehyde-3-phosphate dehydrogenase	RGD1560797	0.742961	5.87963	3.44515e-06	0.00505551	Up_regulated
ENSRNOG00000018630	Glyceraldehyde-3-phosphate dehydrogenase	Gapdh	0.830658	9.90326	4.93727e-06	0.00633946	Up_regulated
ENSRNOG00000046170	Uncharacterized protein		0.895758	6.08762	2.35419e-06	0.00403037	Up_regulated
ENSRNOG00000037148	ArfGAP with dual PH domains 2	Adap2	0.900481	3.99338	1.44685e-05	0.0116355	Up_regulated
ENSRNOG00000016219	Vanin 1	Vnn1	1.05532	4.89876	4.37411e-05	0.021061	Up_regulated
ENSRNOG00000009348	Nitric oxide synthase 3, endothelial cell	Nos3	1.16769	4.49936	6.75331e-07	0.00173425	Up_regulated
ENSRNOG00000000245	Solute carrier family 16, member 6	Slc16a6	1.1715	3.40442	8.44426e-06	0.0078854	Up_regulated
ENSRNOG00000030478	NOT IDENTIFIED		1.24082	12.4305	9.30261e-07	0.00191113	Up_regulated
ENSRNOG00000043866	NOT IDENTIFIED		1.31278	12.4847	6.28918e-07	0.00173425	Up_regulated
ENSRNOG00000050614	NOT IDENTIFIED		2.33214	10.3531	2.35691e-07	0.00173425	Up_regulated
NOTE: Total 17 DE genes identified in kidney after IRW treatment. 3 of them not identifed and 1 of them singlas uncharacterised protein
*logFC= log2fold change = log2(treated/untreated)
logMean= (Mean values of treatment + Mean values of untreated)/2
P= Probability of obtaining a test statistic result
FDR= False Discovery Rate (adjusted p value for multiple comparison)
	Note: Gene name indicates in ‘RED-Colour’ represents Up-regulation and ‘GREEN Colour’ represents down-regulation

## Sheet: Messenteric_artery_DEgene
Ensembl_gene_id	Gene Name	symbol	logFC	LogMean	P	FDR	Expression
ENSRNOG00000048890	Uncharacterized protein		-4.73024	6.85608	4.24345e-06	0.00189647	Down-regulated
ENSRNOG00000048955	Beta globin minor gene		-2.96966	4.9884	1.72897e-08	6.18166e-05	Down-regulated
ENSRNOG00000031230	Beta-globin		-2.80094	4.18929	1.50068e-06	0.00123817	Down-regulated
ENSRNOG00000050614	NOT IDENTIFIED		-2.77084	5.48581	1.41873e-06	0.00123817	Down-regulated
ENSRNOG00000047321	Hemoglobin, alpha 2	Hba2	-2.64127	7.93855	3.53345e-07	0.000541426	Down-regulated
ENSRNOG00000005858	Kidney androgen regulated protein	Kap	-2.52538	4.27076	2.26361e-05	0.00585227	Down-regulated
ENSRNOG00000029886	Hemoglobin alpha, adult chain 2	Hba1	-2.48613	9.44672	1.79969e-06	0.0012869	Down-regulated
ENSRNOG00000029543	Cytokine inducible SH2-containing protein	Cish	-2.32132	5.77695	3.88994e-05	0.00852297	Down-regulated
ENSRNOG00000000428	Cytochrome P450, subfamily 21A, polypeptide 1	Cyp21a1	-2.30333	4.84216	9.47316e-08	0.000203218	Down-regulated
ENSRNOG00000024923	Neuronatin	NNAT	-2.16372	9.66831	0.000131324	0.0196522	Down-regulated
ENSRNOG00000049424	Hemoglobin, beta	Hbb	-2.11796	9.22255	5.6265e-05	0.0107768	Down-regulated
ENSRNOG00000013090	Growth arrest and DNA-damage-inducible, gamma	Gadd45g	-1.92871	6.90717	3.38492e-05	0.00806815	Down-regulated
ENSRNOG00000010437	Synuclein, gamma (breast cancer-specific protein 1)	Sncg	-1.87512	10.4116	0.000179878	0.0232681	Down-regulated
ENSRNOG00000016890	Tubulin polymerization-promoting protein family member 3	Tppp3	-1.6076	7.41419	3.93804e-05	0.00852297	Down-regulated
ENSRNOG00000006033	Spondin 2, extracellular matrix protein	Spon2	-1.60365	6.84953	2.98071e-05	0.00726615	Down-regulated
ENSRNOG00000014224	NADH-ubiquinone oxidoreductase B9 subunit (Complex I-B9)	Ndufa3	-1.59611	4.75774	0.000668532	0.0496805	Down-regulated
ENSRNOG00000015505	Microfibrillar associated protein 5	Mfap5	-1.58944	7.15914	5.53663e-05	0.0107768	Down-regulated
ENSRNOG00000012879	Fatty acid binding protein 3, muscle and heart	Fabp3	-1.57653	2.84615	0.000227027	0.0273606	Down-regulated
ENSRNOG00000014333	Vascular cell adhesion molecule 1	Vcam1	-1.54751	6.95152	1.9117e-05	0.00525767	Down-regulated
ENSRNOG00000020679	Intercellular adhesion molecule 1	Icam1	-1.53855	6.21546	1.16244e-05	0.0040624	Down-regulated
ENSRNOG00000016248	SRY (sex determining region Y)-box 18	Sox18	-1.52777	6.15881	1.20212e-05	0.0040624	Down-regulated
ENSRNOG00000000525	Peptidase inhibitor 16	Pi16	-1.51796	8.36957	0.000157316	0.0222023	Down-regulated
ENSRNOG00000013793	C1q and tumor necrosis factor related protein 9	C1qtnf9	-1.51081	6.18149	3.71673e-05	0.00852297	Down-regulated
ENSRNOG00000021750	Inhibitor of DNA binding 1	Id1	-1.50492	7.08746	7.07383e-05	0.012621	Down-regulated
ENSRNOG00000008257	Microfibrillar-associated protein 2	Mfap2	-1.48506	5.73656	7.29536e-05	0.012621	Down-regulated
ENSRNOG00000050514	NOT IDENTIFIED		-1.47674	5.93777	0.000613807	0.0482669	Down-regulated
ENSRNOG00000011250	Indolethylamine N-methyltransferase	Inmt	-1.45836	7.3722	0.000347814	0.036575	Down-regulated
ENSRNOG00000015850	Retinol binding protein 7, cellular	Rbp7	-1.45204	8.41994	0.000370735	0.0375141	Down-regulated
ENSRNOG00000003833	Neuron derived neurotrophic factor	Nenf	-1.41769	5.81244	0.000170474	0.0232681	Down-regulated
ENSRNOG00000009870	Transmembrane protein 88	Tmem88	-1.41688	4.9067	0.000340306	0.0361398	Down-regulated
ENSRNOG00000019094	Glutathione S-transferase mu 2	Gstm2	-1.3621	6.88587	0.000447068	0.0415218	Down-regulated
ENSRNOG00000006901	CD320 molecule	Cd320	-1.34964	6.47385	0.000332793	0.0356954	Down-regulated
ENSRNOG00000004532	Family with sequence similarity 69, member B	Fam69b	-1.34836	4.83464	0.00048258	0.0431346	Down-regulated
ENSRNOG00000007784	Biogenesis of lysosomal organelles complex-1, subunit 1	Bloc1s1	-1.31801	6.14867	0.000352788	0.036738	Down-regulated
ENSRNOG00000009227	Apelin receptor	Aplnr	-1.2756	6.35379	0.00036161	0.0372945	Down-regulated
ENSRNOG00000030302	Cold shock domain containing E1, RNA binding	Csde1	-1.26713	6.30303	0.000572678	0.0482669	Down-regulated
ENSRNOG00000020415	Receptor (G protein-coupled) activity modifying protein 2	Ramp2	-1.17616	6.25073	0.000690618	0.0496805	Down-regulated
ENSRNOG00000007219	Heat shock protein 1, alpha; heat shock protein 90, alpha (cytosolic), class A member 1	Hsp90aa1	1.33216	6.16006	0.000523015	0.0459824	Up_regulated
ENSRNOG00000004959	ARP2 actin-related protein 2 homolog (yeast)	Actr2	1.49018	6.20458	0.000408395	0.0394635	Up_regulated
ENSRNOG00000026649	DNA (cytosine-5-)-methyltransferase 3 alpha	Dnmt3a	1.63296	3.90456	0.000642424	0.0492189	Up_regulated
ENSRNOG00000006689	Chromodomain helicase DNA binding protein 7	Chd7	1.63636	4.28719	0.000491574	0.0435754	Up_regulated
ENSRNOG00000014048	Ubiquitin carboxyl-terminal hydrolase CYLD; cylindromatosis (turban tumor syndrome)	Cyld	1.64598	3.2623	0.000615479	0.0482669	Up_regulated
ENSRNOG00000001766	Transferrin receptor	Tfrc	1.65707	5.52743	0.000178408	0.0232681	Up_regulated
ENSRNOG00000007166	GRAM domain containing 1B	Gramd1b	1.6613	3.42734	0.000694768	0.0496805	Up_regulated
ENSRNOG00000007419	Pantothenate kinase 3	Pank3	1.67146	5.27259	0.000314637	0.0344367	Up_regulated
ENSRNOG00000002209	Centaurin-delta 1 (Cnt-d1); ArfGAP with RhoGAP domain, ankyrin repeat and PH domain 2	Arap2	1.71729	3.49177	0.000469197	0.0424902	Up_regulated
ENSRNOG00000003622	Cytochrome b-245, beta polypeptide	Cybb	1.73447	5.78224	0.000616209	0.0482669	Up_regulated
ENSRNOG00000004048	Leucine-rich repeat kinase 2	Lrrk2	1.74785	4.9675	0.000649391	0.0493997	Up_regulated
ENSRNOG00000001557	Coxsackie virus and adenovirus receptor	Cxadr	1.7758	3.13055	0.00054832	0.0474296	Up_regulated
ENSRNOG00000018507	Glutamine fructose-6-phosphate transaminase 1	Gfpt1	1.8085	4.91768	0.000533564	0.0465285	Up_regulated
ENSRNOG00000020468	StAR-related lipid transfer (START) domain containing 4	Stard4	1.81673	4.84002	5.74831e-05	0.0108169	Up_regulated
ENSRNOG00000016690	Isopentenyl-diphosphate delta isomerase 1	Idi1	1.86212	3.07035	0.000100766	0.01611	Up_regulated
ENSRNOG00000009291	Deoxyribonuclease 1-like 3	Dnase1l3	1.89342	5.02731	0.00068963	0.0496805	Up_regulated
ENSRNOG00000013491	Senataxin	Setx	1.90189	5.33658	0.000590883	0.0482669	Up_regulated
ENSRNOG00000007964	Tumor protein p53 inducible nuclear protein 1	Tp53inp1	1.9056	3.10347	0.00027887	0.0318208	Up_regulated
ENSRNOG00000027152	NEDD4 binding protein 2	N4bp2	1.9087	3.33431	0.000675217	0.0496805	Up_regulated
ENSRNOG00000009837	RIKEN cDNA D930015E06	D930015E06Rik	1.92998	6.12656	0.000430291	0.0408433	Up_regulated
ENSRNOG00000024964	82-kD FMRP Interacting Protein; similar to mKIAA1321 protein		1.94227	3.70945	0.000367514	0.0375141	Up_regulated
ENSRNOG00000029784	p21 protein (Cdc42/Rac)-activated kinase 1	Pak1	1.94268	4.13364	0.000388854	0.0382647	Up_regulated
ENSRNOG00000013309	Phosphoinositide-3-kinase adaptor protein 1	Pik3ap1	1.94779	4.76602	0.00061809	0.0482669	Up_regulated
ENSRNOG00000038784	Piezo-type mechanosensitive ion channel component 2	Piezo2	1.94924	3.15312	0.000656094	0.0495582	Up_regulated
ENSRNOG00000017120	Abhydrolase domain containing 2	Abhd2	1.95738	4.50361	0.000174429	0.0232681	Up_regulated
ENSRNOG00000024671	Dmx-like 1	Dmxl1	1.96978	5.5358	0.000311977	0.0344367	Up_regulated
ENSRNOG00000008145	Tnf receptor-associated factor 3	Traf3	1.98474	4.56591	0.000620998	0.0482669	Up_regulated
ENSRNOG00000006418	SAM domain and HD domain, 1	Samhd1	1.9919	4.53232	0.000628884	0.0485281	Up_regulated
ENSRNOG00000025539	Vacuolar protein sorting 13 homolog A (S. cerevisiae)	Vps13a	2.02035	3.81664	0.000601053	0.0482669	Up_regulated
ENSRNOG00000038365	Pleckstrin homology domain-containing, family A (phosphoinositide binding specific) member 2	Plekha2	2.02868	3.75466	0.000423636	0.0405707	Up_regulated
ENSRNOG00000022943	Diacylglycerol kinase, alpha	Dgka	2.0353	6.38295	0.000136185	0.0200099	Up_regulated
ENSRNOG00000017181	Mucosa associated lymphoid tissue lymphoma translocation gene 1	Malt1	2.03535	3.32226	0.000596544	0.0482669	Up_regulated
ENSRNOG00000006787	24-dehydrocholesterol reductase	Dhcr24	2.03576	4.04904	0.000143481	0.0205198	Up_regulated
ENSRNOG00000015894	Dedicator of cytokinesis 8	Dock8	2.04507	5.97429	0.000101241	0.01611	Up_regulated
ENSRNOG00000018915	T-cell activation GTPase activating protein	Tagap	2.09905	3.39991	0.000172016	0.0232681	Up_regulated
ENSRNOG00000021261	Ras association (RalGDS/AF-6) domain family member 2	Rassf2	2.10181	4.96982	0.000138973	0.0201436	Up_regulated
ENSRNOG00000000543	Fyn-related kinase	Frk	2.11717	3.37064	0.000318688	0.0345277	Up_regulated
ENSRNOG00000002934	ATPase, Na+/K+ transporting, beta 1 polypeptide	Atp1b1	2.12812	6.58912	0.000559806	0.0476546	Up_regulated
ENSRNOG00000032844	Histocompatibility 2, class II antigen E alpha	RT1-Da	2.13157	8.14915	0.000683217	0.0496805	Up_regulated
ENSRNOG00000004482	Coiled-coil domain containing 88C	Ccdc88c	2.14717	4.27478	0.000471409	0.0424902	Up_regulated
ENSRNOG00000002667	laminin, gamma 2	Lamc2	2.15063	4.03767	0.000596298	0.0482669	Up_regulated
ENSRNOG00000018297	Occludin	Ocln	2.19443	4.24498	0.000261233	0.0301289	Up_regulated
ENSRNOG00000008005	AT-hook transcription factor	Akna	2.2015	6.07796	0.000461411	0.0423	Up_regulated
ENSRNOG00000007799	Family with sequence similarity 151, member A	Fam151a	2.21262	3.4682	0.000284112	0.0318913	Up_regulated
ENSRNOG00000006952	Phosphatidylinositol-3,4,5-trisphosphate-dependent Rac exchange factor 1	Prex1	2.21991	5.9204	0.000180054	0.0232681	Up_regulated
ENSRNOG00000012160	Spleen tyrosine kinase	Syk	2.23871	4.94043	9.86259e-05	0.01611	Up_regulated
ENSRNOG00000009385	Phosphoinositide-3-kinase, catalytic, gamma polypeptide	Pik3cg	2.24146	3.60231	0.000256585	0.0299144	Up_regulated
ENSRNOG00000017874	Cd53 molecule	Cd53	2.26683	5.99228	0.000374424	0.0375334	Up_regulated
ENSRNOG00000047386	SMG1 homolog, phosphatidylinositol 3-kinase-related kinase	Smg1	2.27081	6.19767	0.000380496	0.0377889	Up_regulated
ENSRNOG00000004192	Rho GTPase activating protein 30	Arhgap30	2.27151	5.96702	0.000285434	0.0318913	Up_regulated
ENSRNOG00000025406	Protein LOC	Iqgap2	2.27623	4.75391	9.41507e-05	0.0157791	Up_regulated
ENSRNOG00000049585	Tenascin C (Tnc)	Tnc	2.28172	3.60207	0.000605604	0.0482669	Up_regulated
ENSRNOG00000003094	Cytidine monophosphate-N-acetylneuraminic acid hydroxylase (CMP-N-acetylneuraminate monooxygenase) pseudogene	Cmah	2.28283	4.40524	0.000664612	0.0496805	Up_regulated
ENSRNOG00000006963	Cathepsin E	Ctse	2.3364	4.75921	0.000591403	0.0482669	Up_regulated
ENSRNOG00000008173	Sestrin 3	Sesn3	2.34576	4.59695	1.3256e-05	0.0040624	Up_regulated
ENSRNOG00000012502	Serine/threonine kinase 17b	Stk17b	2.41001	5.95683	3.48245e-06	0.00189647	Up_regulated
ENSRNOG00000013676	phospholipase C, gamma 2	Plcg2	2.41927	4.78202	6.8262e-05	0.0124098	Up_regulated
ENSRNOG00000023143	NLR family, pyrin domain containing 1	Nlrp1a	2.43369	3.20961	0.000683966	0.0496805	Up_regulated
ENSRNOG00000024931	FLJ00354 protein	Ccdc88b	2.4431	5.27781	0.000449052	0.0415218	Up_regulated
ENSRNOG00000016165	Dedicator of cytokinesis protein 10 (Protein zizimin 3)	RGD1561963	2.46898	6.20523	6.7743e-05	0.0124098	Up_regulated
ENSRNOG00000032404	Topoisomerase (DNA) II alpha	Top2a	2.50083	4.11835	8.90978e-05	0.0151692	Up_regulated
ENSRNOG00000019440	Potassium intermediate/small conductance calcium-activated channel, subfamily N, member 4	Kcnn4	2.51843	4.56369	0.000185684	0.0233177	Up_regulated
ENSRNOG00000009995	Rap guanine nucleotide exchange factor (GEF) 6	Rapgef6	2.53037	4.45474	4.69473e-05	0.00968378	Up_regulated
ENSRNOG00000004409	SAM and SH3 domain containing 3	Sash3	2.56989	5.61107	0.000701398	0.0498225	Up_regulated
ENSRNOG00000016724	Erythrocyte protein band 4.1-like 3	Epb41l3	2.57236	4.40869	0.00025445	0.0299144	Up_regulated
ENSRNOG00000005731	Baculoviral IAP repeat-containing 3	Birc3	2.5746	5.0664	0.000102133	0.01611	Up_regulated
ENSRNOG00000030763	Dipeptidylpeptidase 4	Dpp4	2.62708	4.93254	0.00012041	0.0184503	Up_regulated
ENSRNOG00000020148	Interleukin 4 induced 1	Il4i1	2.63633	4.50037	0.000440868	0.0414803	Up_regulated
ENSRNOG00000013928	Desmoplakin	Dsp	2.66108	5.13971	7.22474e-05	0.012621	Up_regulated
ENSRNOG00000009471	Epithelial stromal interaction 1 (breast)	Epsti1	2.77831	4.57448	0.000160833	0.0224038	Up_regulated
ENSRNOG00000018804	mKIAA0386 protein	Fam65b	2.80724	4.81183	2.29158e-05	0.00585227	Up_regulated
ENSRNOG00000043182	Septin 6	Sept6	2.81301	4.53322	4.91069e-05	0.00993813	Up_regulated
ENSRNOG00000005390	Nucleoporin 210	Nup210	2.84176	4.74501	0.00021701	0.0264506	Up_regulated
ENSRNOG00000021084	Macrophage expressed gene 1	Mpeg1	2.85338	4.64564	0.000190474	0.0234831	Up_regulated
ENSRNOG00000004772	Cytohesin 1 interacting protein	Cytip	2.8634	5.5444	0.000108807	0.016914	Up_regulated
ENSRNOG00000026762	Histocompatibility 2, O region alpha locus	RT1-DOa	2.8868	5.43066	0.000554943	0.0476186	Up_regulated
ENSRNOG00000005872	Transcription factor 7, T-cell specific	TCF7	2.89071	5.6381	0.000186959	0.0233177	Up_regulated
ENSRNOG00000006557	Cytoplasmic FMR1 interacting protein 2	Cyfip2	2.9556	5.78128	3.81431e-05	0.00852297	Up_regulated
ENSRNOG00000007879	Serine/threonine protein kinase MST4	Mst4	2.9647	3.11059	8.18449e-06	0.00302713	Up_regulated
ENSRNOG00000009705	Lymphocyte protein tyrosine kinase; lymphocyte-specific protein tyrosine kinase	Lck	2.97535	5.33623	0.000240993	0.028721	Up_regulated
ENSRNOG00000006079	Pleckstrin and Sec7 domain containing 4	Psd4	3.03282	4.97157	2.01533e-05	0.00540412	Up_regulated
ENSRNOG00000024000	CD22 molecule	Cd22	3.03733	5.20605	0.000186706	0.0233177	Up_regulated
ENSRNOG00000017720	Max dimerization protein 1	Mxd1	3.06002	5.32629	3.15294e-06	0.00189647	Up_regulated
ENSRNOG00000000655	Protein tyrosine phosphatase, receptor type, C	Ptprc	3.14227	7.8241	3.97304e-05	0.00852297	Up_regulated
ENSRNOG00000017869	Interferon regulatory factor 8	Irf8	3.18259	5.1391	4.16238e-06	0.00189647	Up_regulated
ENSRNOG00000013886	FYN binding protein (FYB-120/130)	Fyb	3.22691	4.38709	7.97185e-06	0.00302713	Up_regulated
ENSRNOG00000004861	integrin alpha 4	Itga4	3.23672	4.11391	1.31259e-05	0.0040624	Up_regulated
ENSRNOG00000029662	Chromosome 10 open reading frame 64	Wdfy4	3.2979	5.21451	1.2396e-05	0.0040624	Up_regulated
ENSRNOG00000015674	ArfGAP with coiled-coil, ankyrin repeat and PH domains 1	Acap1	3.41851	5.66862	4.41399e-05	0.00928322	Up_regulated
ENSRNOG00000016581	Serine (or cysteine) proteinase inhibitor, clade B, member 1a	Serpinb1a	3.43332	7.04312	2.35061e-06	0.00157579	Up_regulated
ENSRNOG00000021724	Protein tyrosine phosphatase, receptor type, C-associated protein	Ptprcap	3.44114	5.28	0.000131919	0.0196522	Up_regulated
ENSRNOG00000001765	Organic solute transporter alpha	Slc51a	3.54392	5.25245	0.000399203	0.038926	Up_regulated
ENSRNOG00000009779	keratin 8	Krt8	3.67661	7.43508	5.47549e-05	0.0107768	Up_regulated
ENSRNOG00000002659	Class II transactivator	Ciita	3.67739	4.80034	3.39396e-06	0.00189647	Up_regulated
ENSRNOG00000026919	Solute carrier family 23, member 2	RGD1565367	3.72163	4.55102	1.41997e-06	0.00123817	Up_regulated
ENSRNOG00000013820	Tumor necrosis factor receptor superfamily, member 14 (herpesvirus entry mediator)	Tnfrsf14	3.89341	5.9629	1.2195e-06	0.00123817	Up_regulated
ENSRNOG00000008012	ATP-binding cassette, sub-family B (MDR/TAP), member 1	Abcb1a	3.93192	4.87043	3.72152e-06	0.00189647	Up_regulated
ENSRNOG00000030506	NOT IDENTIFIED		4.18721	5.94032	7.56907e-06	0.00300688	Up_regulated
ENSRNOG00000049829	Immunoglobulin kappa constant	Igkc	4.21643	8.80883	1.37523e-05	0.00409741	Up_regulated
ENSRNOG00000020151	Cadherin 1	Cdh1	4.30293	5.61396	1.66836e-05	0.00483643	Up_regulated
ENSRNOG00000034190	Hypothetical protein LOC678701	IGH-6	4.37562	9.62533	3.70023e-06	0.00189647	Up_regulated
ENSRNOG00000016437	Transmembrane 4 L six family member 4	Tm4sf4	4.38994	6.02822	4.13095e-06	0.00189647	Up_regulated
ENSRNOG00000031665	Angiotensin I converting enzyme 2	Ace2	4.58457	5.55163	4.80904e-07	0.000644771	Up_regulated
ENSRNOG00000019129	Fc fragment of IgG binding protein	Fcgbp	4.63276	7.41405	1.80762e-05	0.00510225	Up_regulated
ENSRNOG00000003666	Immunoglobulin joining chain	IGJ	4.82656	7.39982	2.531e-07	0.000452458	Up_regulated
ENSRNOG00000046608	Apolipoprotein A-IV	Apoa4	4.85254	7.28406	1.2506e-05	0.0040624	Up_regulated
ENSRNOG00000015667	Epithelial cell adhesion molecule	Epcam	4.92395	6.91746	5.52979e-06	0.00228125	Up_regulated
ENSRNOG00000016857	Zymogen granule protein 16	Zg16	5.22364	6.70012	2.83714e-05	0.00707702	Up_regulated
ENSRNOG00000006675	Fatty acid binding protein 1, liver	Fabp1	5.56168	7.24001	1.7293e-06	0.0012869	Up_regulated
ENSRNOG00000046602	Mucin 2	Muc2	5.56183	7.19058	4.45895e-06	0.00191307	Up_regulated
ENSRNOG00000015562	Cadherin 17	Cdh17	5.83283	6.68016	5.70846e-07	0.000680321	Up_regulated
ENSRNOG00000045679	Apolipoprotein A-I	Apoa1	5.87839	8.2219	6.88233e-08	0.00018455	Up_regulated
ENSRNOG00000024947	Fatty acid binding protein 2, intestinal	Fabp2	6.81286	7.78498	1.80857e-09	9.69936e-06	Up_regulated
ENSRNOG00000029889	Chloride channel accessory 4	Clca4	8.033	7.64112	1.03167e-10	1.10657e-06	Up_regulated
*logFC= log2fold change = log2(treated/untreated)
logMean= (Mean values of treatment + Mean values of untreated)/2
P= Probability of obtaining a test statistic result
FDR= False Discovery Rate (adjusted p value for multiple comparison)
	Note: Gene name indicates in ‘RED-Colour’ represents Up-regulation and ‘GREEN Colour’ represents down-regulation
