# Supplementary material for: Egg ovotransferrin‐derived ACE inhibitory peptide IRW increases ACE2 but decreases proinflammatory genes expression in mesenteric artery of spontaneously hypertensive rats
Source: Mol Nutr Food Res. 2015 Jun 26;59(9):1735–44. doi: 10.1002/mnfr.201500050 (PMC5034750; doi:10.1002/mnfr.201500050)
Supplement: Supplementary file 3 — Table S3. [file MNFR-59-1735-s003.xlsx]

## Sheet: MA-DEG_CVDs
Gene abbreviation	Name	Location	Type	Functions	logFC	logCPM	PValue	FDR	Expresions
Kap	kidney androgen regulated protein	Extracellular Space	other	diastolic blood pressure	-2.52538	4.27076	2.26361e-05	0.00585227	Down-regulates
HBA1/HBA2	hemoglobin, alpha 1	Cytoplasm	transporter	Blood pressure, abnormal morphology of vascular system	-2.48613	9.44672	1.79969e-06	0.0012869	Down-regulates
VCAM1	vascular cell adhesion molecule 1	Plasma Membrane	transmembrane receptor	Attachment of endothelial cells	-1.54751	6.95152	1.9117e-05	0.00525767	Down-regulates
ICAM-1	intercellular adhesion molecule 1	Plasma Membrane	transmembrane receptor	Attachment of endothelial cells	-1.53855	6.21546	1.16244e-05	0.0040624	Down-regulates
SOX18	SRY (sex determining region Y)-box 18	Nucleus	transcription regulator	Attachment of endothelial cells	-1.52777	6.15881	1.20212e-05	0.0040624	Down-regulates
ID1	inhibitor of DNA binding 1, dominant negative helix-loop-helix protein	Nucleus	transcription regulator	Vasculogenesis	-1.50492	7.08746	7.07383e-05	0.012621	Down-regulates
GSTM1	glutathione S-transferase mu 1	Cytoplasm	enzyme	Vasculogenesis	-1.3621	6.88587	0.000447068	0.0415218	Down-regulates
APLNR	apelin receptor	Plasma Membrane	G-protein coupled receptor	Contractility of cardiac muscle, cardiogenesis	-1.2756	6.35379	0.00036161	0.0372945	Down-regulates
RAMP2	receptor (G protein-coupled) activity modifying protein 2	Plasma Membrane	transporter	Vasculogeneis, cardiogenesis, blood pressure	-1.17616	6.25073	0.000690618	0.0496805	Down-regulates
CHD7	chromodomain helicase DNA binding protein 7	Nucleus	enzyme	Vasculogenesis, cardiogenesis	1.63636	4.28719	0.000491574	0.0435754	Up-regulates
CYLD	cylindromatosis (turban tumor syndrome)	Nucleus	transcription regulator	Migration of endothelial cells	1.64598	3.2623	0.000615479	0.0482669	Up-regulates
TFRC	transferrin receptor	Plasma Membrane	transporter	Cardiogenesis	1.65707	5.52743	0.000178408	0.0232681	Up-regulates
CYBB	cytochrome b-245, beta polypeptide	Cytoplasm	enzyme	Blood pressure	1.73447	5.78224	0.000616209	0.0482669	Up-regulates
LRRK2	leucine-rich repeat kinase 2	Cytoplasm	kinase	Blood pressure	1.74785	4.9675	0.000649391	0.0493997	Up-regulates
CXADR	coxsackie virus and adenovirus receptor	Plasma Membrane	transmembrane receptor	Cardiogenesis	1.7758	3.13055	0.00054832	0.0474296	Up-regulates
PAK1	p21 protein (Cdc42/Rac)-activated kinase 1	Cytoplasm	kinase	Angiogenesis	1.94268	4.13364	0.000388854	0.0382647	Up-regulates
DGKA	diacylglycerol kinase, alpha 80kDa	Cytoplasm	kinase	Vasculogenesis, angiogenesis, movement of endotheila cells	2.0353	6.38295	0.000136185	0.0200099	Up-regulates
PIK3CG	phosphatidylinositol-4,5-bisphosphate 3-kinase, catalytic subunit gamma	Cytoplasm	kinase	Attachment of endothelial cells	2.21991	5.9204	0.000180054	0.0232681	Up-regulates
SYK	spleen tyrosine kinase	Cytoplasm	kinase	Occlusion of artery, attachment of endothelial cells	2.23871	4.94043	9.86259e-05	0.01611	Up-regulates
CD53	CD53 molecule	Plasma Membrane	other	Peripheral occlusion of artery	2.26683	5.99228	0.000374424	0.0375334	Up-regulates
KCNN4	potassium intermediate/small conductance calcium-activated channel, subfamily N, member 4	Plasma Membrane	ion channel	Blood pressure	2.51843	4.56369	0.000185684	0.0233177	Up-regulates
BIRC3	baculoviral IAP repeat containing 3	Cytoplasm	enzyme	Morphology of cardiovascular system	2.5746	5.0664	0.000102133	0.01611	Up-regulates
DPP4	dipeptidyl-peptidase 4	Plasma Membrane	peptidase	Movement and migration of endotheila cells	2.62708	4.93254	0.00012041	0.0184503	Up-regulates
DSP	desmoplakin	Plasma Membrane	other	Cardiogenesis	2.66108	5.13971	7.22474e-05	0.012621	Up-regulates
CYTIP	cytohesin 1 interacting protein	Cytoplasm	other	Occlusion of artery	2.8634	5.5444	0.000108807	0.016914	Up-regulates
MXD1	MAX dimerization protein 1	Nucleus	transcription regulator	Migration of endothelial cells	3.06002	5.32629	3.15294e-06	0.00189647	Up-regulates
IRF8	interferon regulatory factor 8	Nucleus	transcription regulator	Hyperplasia of vascular cells, occulsion of artery	3.18259	5.1391	4.16238e-06	0.00189647	Up-regulates
FYB	FYN binding protein	Nucleus	other	Occlusion of artery	3.22691	4.38709	7.97185e-06	0.00302713	Up-regulates
ITGA4	integrin, alpha 4 (antigen CD49D, alpha 4 subunit of VLA-4 receptor)	Plasma Membrane	transmembrane receptor	Occlusion of artery	3.23672	4.11391	1.31259e-05	0.0040624	Up-regulates
ABCB1	ATP-binding cassette, sub-family B	Plasma Membrane	Transporter	Occlusion of artery, blood pressure	3.93192	4.87043	3.72152e-06	0.00189647	Up-regulates
CDH-1	E-Cadherin	Plasma Membrane	transporter	Hyperplasia of vascular cells	4.30293	5.61396	1.66836e-05	0.00483643	Up-regulates
ACE2	angiotensin I converting enzyme 2	Plasma Membrane	peptidase	Blood pressure, Contractility of cardiac muscle	4.58457	5.55163	4.80904e-07	0.000644771	Up-regulates
